# Supplementary material for: From Normal Flora to Brain Abscesses: A Review of Streptococcus intermedius
Source: Front Microbiol. 2020 May 7;11:826. doi: 10.3389/fmicb.2020.00826 (PMC7221147; doi:10.3389/fmicb.2020.00826)
Supplement: Supplementary file 2 [file Table_1.xlsx]

## Sheet: Sheet1
Table S1. Summary of the analyzed S. intermedius case reports. Only cases with available patients' information were included. M: male; F: female; NA: not available; P: present; A: Absent; CSF: cerebrospinal fluid.
#	Source	Age	Sex	Year	Country	Clinical Profile	Symptoms	Neurological Results	Imaging Results	Isolation Source	Coinfection	Abscess P/A	Abscess Localization	Prescribed antibiotics	Outcome	Notes
1	Hu et al, 2019	5	M	2019	China	History of congenital heart disease	Intermittent fever with headache and vomit	NA	Massive low-density shadow sorrounded by large areas of edema in the left temporal-occipitalparietal lobe	Brain Abcess	Streptococcus constellatus	P	Brain	Meropenem and Vacomycin	Recovery
2	Öcal Demir et al., 2017	6	F	2017	Turkey	4 dental filling 5 months ago	Minor trauma to head while she had no complaint	NA	Cranial computed tomography (CT) revealed a lesion measuring 3x3 cm in diameter. Contrast- induced magnetic resonance imaging (MRI) confirmed the ring-enhancing lesion with a diameter of 27x31 mm in the right parietal lob	Pus	Aggregatibacter aphrophilus	P	Brain	Empiric antibiotic therapy was initiated with ceftriaxone and metronidazole.But one week later liver function tests raised and bile sludge developed, so ceftriaxone treatment switched to cefotaxime, and metronidazole was continued.	Recovery
3	Benadjaoud et al., 2017	7	M	2017	France	Headache for 3-4 weeks refractory to paracetamol	Acute febrile left torticollis and pain on lateral flexion and extension of the neck.	NA	Medical imaging including head CT scan and MRI showed clival osteomyelitis associated with retropharyngeal abscess and C1-C2 epiduritis. Endoscopic examination under general anaesthesia in the ENT operating room showed a global inflammatory smooth submucosal mass in the posterior nasopharynx. Final diagnosis: clival osteomyelitis arising from a Thornwaldt cyst situated in a fossa navicularis magn…	Pus	Fusobacterium spp.	P	Nasopharynx	Combination of cefotaxime, metronidazole and gentamicin. In the following week or so, paracetamol and a weak opioid were prescribed for the persisting headache. Intravenous amoxicillin with clavulanic acid for 14 days. Oral antibiotic therapy with pristinamycin was prescribed after discharge from hospital.	Recovery
4	Van der Poel et al., 2015	7	F	2015	Netherlands	No medical history (she had fallen down the stairs 10 days before admission)	Progressive swelling forehead /Trauma (fell on head 10 days ago) /Febrile since 5 days /Light hemiparesis (right) /Focal epileptic insults	NA	Imaging showed subdural empyema and thrombosis of superior sagittal sinus	NA	NA	P	Lungs	Penicillin and Acenocoumarol	Recovery
5	Sharma et al., 2017	8	F	2017	USA	She had sinusitis 1 month earlier and was treated with azithromycin.	Headaches and gradually increasing frontal swelling for 3 days.	NA	(CT) scan revealed frontal sinusitis with cortical erosions and frontal subperiosteal and epidural soft tissue swelling. (MRI) revealed frontal sinusitis, frontal bone defect, and frontal epidural collection with peripheral rim enhancement suggestive of epidural abscess. A small subperiosteal abscess was also noted in the frontal soft tissues	Pus	NA	P	Subperiosteal and Epidural abscesses	The patient started intravenous antibiotics and underwent craniotomy with trephination and drainage of the brain abscess. Functional endoscopic sinus surgery with a left ethmoidectomy and frontal and maxillary antrostomy was also performed.	Recovery
6	Wen, 2018	8	F	2018	USA	Unrepaired atrial septal defect	Increased somnolence and emesis on the day of admission, headaches	NA	6.7 cm by 4.2 cm ring-enhancing lesion in the left frontal lobe with mass effect and effacement of the third ventricle	Brain	NA	P	Brain		Recovery
7	Butskiy et al, 2017	10	M	2017	USA	NA	Forehead swelling 2 weeks after he had experienced 4 days of upper respiratory tract infection with symptoms of high fever, periorbital swelling, and frontal headaches	NA	CT scan of his sinuses revealed partial opacification of bilateral ethmoid, maxillary, and sphenoid sinuses	Brain	NA	P	Brain	Cefuroxime	Recovery
8	Hu et al, 2019	10	M	2019	China	NA	Continuous fever, speech disorder and convulsion	NA	Abnormal lesions in left frontal parietal junction	Brain Abcess	Streptococcus constellatus	P	Brain	Ceftriaxone, Vancomycin and Metronidazole	Recovery
9	Kuzaytepe et al., 2016	10	M	2016	Turkey (Syrian)	Incomplete Tetralogy of Fallot	Headache, vomiting, clouded consciousness, and unsteady gait. Headache had persisted for 10 days.	NA	Cranial CT revealed lesion measuring 41.55x25.65 mm in right occipitoparietal region, consistent with abscess formation	Pus	ESBL-producing Escherichia coli and twice methicillin-resistant coagulase-negative staphylococci	P	Brain	Ceftriaxone and Metronidazole then shifted to vancomycin and meropenem	Recovery
10	Pasquini et al., 2017	10	M	2017	Italy	Episode of laryngeal infection 2 months before, treated with antibiotics (amoxicillin+ clavulanic acid)	Progressively growing frontal tumefaction of the soft tissues and a bilateral periorbital edema, which was noted after a minor head trauma.	NA	A noncontrast computed tomography scan demonstrated small areas of bone erosion at the level of the frontal bone and the posterior walls of frontal sinus with direct communication with the anterior cranial fossa. The sinus was partially opacified by hypodense material. MRI showed the presence of frontal extracranial and intracranial epidural collections, communicating through the osteolytic calva…	Pus	NA	P	Epidural abscess	Intravenous cefazoline and vancomycin adjusted to ceftriaxone.	Recovery
11	Trück et al., 2015	11	F	2015	UK	NA	Painful neck stiffness, fever, right sided otalgia, headache; Clival osteomyelitis with subperiostal abscess	NA	Skull base lesion; mall subperiostal abscess	Blood	NA	P	Subperiostal	Ceftriaxone, clindamycin /co-amoxiclav	Recovery
12	Denby et al, 2017	12	M	2017	USA	NA	Fever and epigastric abdominal pain	NA	A large circumferential pericardial effusion, a moderate right-sided pleural effusion, hepatomegaly, and moderate ascites	Pericardial fluid	BA	P	Lungs	Ceftriaxone	Recovery
13	Gan et al, 2017	12	M	2017	Singapore	Otitis media	Left temporal headache, left ear pain and fever	NA	Opacification of bilateral mastoid air cells, left external auditory canal, edema and a left temporal abscess with osteomyelitis of the temporal bone	Ear	NA	P	Ear	Amoxicillin, clavulanic acid	Recovery
14	Kamouni et al., 2017	12	M	2017	Morocco	Before admission, he was treated for ethmoiditis by cefixime and corticoids, the infection expanded to a right palpebral tumefaction	No fever or neck stiffness. Rather an inflammatory swelling in right periorbital with palpebral occlusion without other associated signs	NA	(1) The computed tomography was realized and indicated an intra-orbital abscess 23 x 17mm with intracranial extension (extra-dural empyema) and facial pansinusitis	Pus	NA	P	Brain	(1) Surgery followed by an empirical antibiotic treatment with ceftriaxone, gentamycin and metronidazol (2) Gentamycin was stopped	Recovery
15	Hu et al, 2019	13	M	2019	China	NA	Intermittent fever with headache	NA	Circular abnormal signal in the left frontal lobe	Brain Abcess	Prevotella oris	P	Brain	Ceftriaxone, Vancomycin and Metronidazole	Recovery
16	Yamamoto et al., 1999	13	M	1996	Japan	Chronic sinusitis	High-grade fever and chills followed by dullness and moderate. Headache, severe headache, nausea, and vomiting. Bilateral papilledema (Normal liver and lung functionning)	NA	T1-weighted MRI showed a well-defined, homogeneous low-intensity mass lesion with ring enhancement in the right frontal lobe. T2-weighted MRI demonstrated the lesion as a high-intensity mass with moderate surrounding edema. T1-weighted sagittal and coronal MRI revealed mucosal thickening and fluid collection in the right ethmoid sinus and frontal sinus, which had eroded the sinus wall, and extend…	Pus	NA	P	Brain	(1) Aspoxicillin, latamoxef and phenytoin (2) Piperacillin and cefmetazole	Recovery
17	Cho et al, 2017	14	M	2017	USA	Asthma	Progressive chest and back pain	NA	Esophageal diverticula with a mediastinal phlegmon extending to the affected vertebra	Vertebral bone	Peptostreptococcus micros, Capnocytophaga species	A	NA	Ampicillin and Clindamycin	Recovery
18	Gaffar et al, 2018	14	M	2018	USA	Mild intermittent asthma, subdural empyema resulting from direct extension from frontal sinusitis	NA	NA	Intracranial abscess	Brain	NA	P	Brain	NA	Recovery
19	Guignarda et al., 2018	14	F	2018	France	She had no medical record of sinusitis, and had recently suffered from asthenia associated with regenerative anemia and monocytosis under investigation. During the previous ten days, she had been complaining of rhinopharyngitis associated with headache without fever, and had been treated with Amoxicillin.	(1) Diplopia (2) After surgery, asthenia symptoms continued with accelerated leukemia leading to the diagnosis of acute myeloblastic leukemia	NA	A sixth right cranial paralysispair was demonstrated at Lancaster test without decreased visual acuity. A contrast enhanced CT scan of the brain and sinuses was performed in emergency, revealing a left sphenoidal sinus filling and an extradural retro-clival empyema without cavernous sinuses thrombosis	Pus and granulomatous sinus mucosa	Propionibacterium acnes	P	Brain	(1) Ciprofloxacin and Rifampicin (2) Chemotherapy with Azacitidine (4 courses) was started on in emergencyas no intensive chemotherapy was possible with an active osteitis. Bone marrow graft was performed 9 months later. Antibiotherapy was continued during the entire hematological treatment	Recovery
20	Alzahrani et al., 2019	15	M	2019	Saudi Arabia	The patient was seen earlier at another hospital and given an oral antibiotic. He was not compliant with the medication, and he continued to be symptomatic. Two weeks before his admission, he was seen at the emergency room because of headache and fever along with nasal congestion. He was diagnosed as partially treated sinusitis and periorbital cellulitis, and he was started on oral amoxicillin/cl…	Headache, fever, vomiting, neck pain, and photophobia. On admission, he was ill‑looking, afebrile, conscious, and alert but no clinical signs of meningitis	NA	Brain computerized tomographic (CT) scan with contrast revealed large left frontal brain mass (43.8 mm × 39.16 mm × 31 mm) highly suspicious of an abscess. The magnetic resonance imaging (MRI) revealed left frontal multiloculated abscess surrounding vasogenic edema	Pus	NA	P	Brain	(1) Intravenous (IV) ceftriaxone (2) IV vancomycin 600 mg IV and metronidazole 500 mg IV in addition to ceftriaxone 2 g IV. Vancomycin was stopped after antibiotic susceptibility testing of S. intermedius (3) He was discharged home on oral amoxicillin/clavulanic acid (Augmentin TM) 1 g Po and Metronidazole 500 mg Po.	Recovery
21	Van der Poel et al., 2015	17	M	2015	Netherlands	Antibiotics since 2 weeks	Swelling forehead since 2 days/ Headaches/ Febrile since 2 weeks	No neurological symptoms	Imaging showed epidural abscess	NA	Actinomyces species	P	Epidural abscess	Penicillin and Metronidazole for 6 weeks	Recovery
22	Neumayr et al., 2010	18	M	2010	Germany	No history of infections, intravenous drug abuse, or travelling, besides a surgery due to an umbilical hernia one year prior to admission	Right up-perquadrant abdominal pain and remittent fever. Normal vital signs,focal pyogenic infection of molar 36 with an open root canal,which had been symptomatic for some weeks	NA	Enlarged liver with homogenous hyperechoic parenchyma (showing signs of hepatics teatosis) and multiple hypoechoic lesions, splenomegaly, minimal perihepatic and perisplenic ascites,and a right-sided pleural effusion	Pus	NA	P	Liver	(1) Imipenem/ cilastin, penicillin G and metronidazole (3) Oral levofloxacinandmetronidazole	Recovery
23	Tigen et al., 2015	19	M	2015	Turkey	His medical history was remarkable for bronchiectasis (diagnosed 7 years ago) and several hospitalizations due to pneumonia (last one 25 days ago)	Dyspnea, palpitation, nausea, and abdominal pain for the last several days.	NA	Chest x-ray showed bottle shape cardiomegaly and bilateral costophrenic sinuses were closed. Computed tomography of thorax revealed giant pericardial effusion surrounding all heart and almost obliterating right heart chambers with bilateral pleural effusion. Transthoracic echocardiography revealed huge pericardial effusion (most prominent in the right ventricular site with more than 5 cm in diame…	Pus	NA	P	Pericardial	Intravenous ampicillin/sulbactam four times a day	Recovery
24	Simonin et al., 2018	21	M	2018	Switzerland	Smoking. Coughing for two months	Enlarging frontal swelling/ Headaches and worsening pain across the forehead/ Fever and a large quantity of pus draining from the swelling/ Osteomyelitis	NA	Epidural abscess communicating through several frontal bone defects with a subcutaneous collection draining to the skin./ Right-sided maxillary, ethmoidal and frontal sinusitis./ Suspicion for a Pott's Puffy Tumor	Wound	NA	P	Brain	Intravenous ceftriaxone antibiotic therapy	Recovery
25	Hameed et al., 2017	22	M	2017	USA	Three episodes of pneumonia treated with antibiotics in the last 1 year. His social history included cannabis abuse and binge drinking till loss of consciousness.	Mediastinal mass	NA	Recent computed tomography (CT) scan of the chest performed at outside hospital revealed a new 3.5–4.5 cm conglomerate nodal mass in the mediastinum compressing the main stem bronchi. For the further evaluation of the mass, an endobronchial ultrasound with transbronchial needle aspiration (EBUS-TBNA) was planned for the next day. En route for EBUS-TBNA, he developed witnessed generalized tonic cl…	Pus	NA	P	Brain	Intravenous ceftriaxone and later meropenem due to rash development. He was discharged on intravenous meropenem to complete 6 weeks of therapy.	Recovery
26	Tingate & Alexander, 2019	22	M	2019	Australia	Mild childhood asthma and obesity	Headache, vomiting, imbalance, dysphasia, tinnitus and three days of diplopia.	Confusion and hallucinations	A third ventricular lesion consistent with a primary intraventricular abscess and evidence of rupture into lateral and 4th ventricles	Brain	NA	P	Brain	Vancomycin and Meropenem	Recovery
27	Korovessis et al., 2013	24	M	2013	Greece	C5eC6 fracture dislocation treated by cervical surgery	Fever and severe dysphagia	NA	NA	Spine	Fusobacterium nucleatum, Enterococcus species, Hemophilus influenza	P	Spine	NA	Recovery
28	Green et al, 2001	25	M	2001	UK	An irregular dental attender, with a history of intermittent dental pain over the previous S4 months.	Rapidly advancing bilateral neck swelling of 3 days duration marked trismus (opening limited to approximately 1 cm), raised tongue and slight dysphagia but no respiratory problems.	NA	Panoramic radiograph showed heavily carious teeth in both the right and left lower quadrants with associated periapical pathology	Neck	NA	P	Neck	Penicillin and Metronidazole	Death
29	Greeneway et al, 2018	25	M	2018	USA	NA	Headache, nausea, and vomiting	NA	2.6-cm left occipital abscess	Brain	NA	P	Brain	Ceftriaxone	Recovery
30	Viviano & Cocca, 2018	28	M	2018	Italy	Frequent sinusitis, Dental manipulation	Fever (38.5 8C), severe headache, nuchal pain and vomiting	Level of consciousness decreased rapidly and the patient experienced nuchal stiffness, photophobia and high fever	Two low density lesions, similar to infarctions, in the left occipital and left parietal lobes	Brain	Actinomyces	P	Brain	Clindamycin and Ampicillin	Recovery
31	Catalya et al., 2017	29	M	2017	USA	Congenital nystagmus and umbilical hernia. He smoked tobacco, drank alcohol, and admitted to past marijuana usage but denied intravenous drug use.	Nonproductive cough associated with intermittent, sharp, right sided chest pain for two days. Prior to this, he was in his usual state of health but went to the emergency room for evaluation as his symptoms were worsening in intensity and frequency. He was unclear as to the etiology of his pain; he denied trauma, sick contacts, dental work, and exposure to hazardous and/or infectious materials. H…	NA	Chest x-ray revealed a right lung nodule at the base measuring approximately 3 cm in diameter. This was followed by a computerized tomography (CT) scan of the chest which showed multiple lung nodules, some of which appeared cavitary in nature	Cultures from the biopsy of a lung nodule	NA	P	Lungs	Ceftriaxone	Recovery
32	Guillamet et al, 2017	29	M	2017	USA	History of unrepaired congenital heart disease	Sensory loss in his left foot	Sensory loss in his left foot	Right parietal ring-enhancing lesion consistent with cerebral abscess	Brain	Actinomyces meyeri, Parvimonas micra	P	Brain	Metronidazole, Vancomycin, and Doxycycline	Recovery
33	Fadda et al, 2016	30	M	2016	Italy	History of dental treatment	Sinonasal complications of dental disease and treatment (SCDDT) purulent rhinorrhea, post-nasal drip	NA	Inflammation of the maxillary sinus, OAF, periapical lesions, dental roots, dental materials, implants, materials for sinus augmentation, or parts of broken instruments in the maxillary sinus	maxillary sinus	NA	P	Mouth	NA	Recovery
34	Wang et al, 2018	32	M	2018	China	Panhypopituitarism	Visual disturbance, fever, DI, weakness, and anorexi	NA	NA	Pituitary	Staphylococcus capitis	P	Pituitary	NA	Recovery
35	Ioannou et al., 2016	34	M	2016	Cyprus	The patient had also poor oral hygiene.	Blunt diffuse abdominal pain, starting a month ago, without any other constitutional symptoms.	NA	Abdominal ultrasonography showed a sizable liver lesion (cyst containing) confirmed by abdominal computed tomography scan	Pus	Micrococcus luteus/lylae	P	Liver	(2) Intravenous metronidazoleand piperacillin/tazobactam (2) Amoxicillin/clavulanic acid and metronidazole after discharge	Recovery	A week after his discharge, the patient was readmitted with high fever, shivering, abdominal pain, generalized maculopapular rash and diarrhea. Ultrasonography and abdominal CT imaging revealed a relapse of the abscess and the patient undergone a surgical abscess drainage, in combination with broad-spectrum intravenous antibiotic therapy with successful outcome. Cultures of pus after surgical dra…
36	Alam et al, 2016	35	M	2016	USA	Paranoid schizophrenia, alcohol abuse,	Progressive altered mental status, headache, non-productive coug, socillay withdrawn, increasing difficulty with ambulation, incontinent of urine	NA	2.6 cm left thalamic lesion	Brain	NA	P	Thalamus	NA	Recovery
37	Alam, Aragaki-Nakahodo and Balestra, 2016	35	M	2016	USA	History of paranoid schizophrenia and alcohol abuse/ dilated oesophagus	Progressive altered mental status, headache and non-productive cough over three weeks. His family noticed he was socially withdrawn, had increasing difficulty with ambulation, and was incontinent of urine. After 1-2 days of being in the hospital, he became completely aphasic, could not understand nor follow commands but was able to move his extremities spontaneously. => Mediastinitis And Brain Ab…	NA	CT head showed a 2.6cm left thalamic lesion. CT of the chest revealed a dilated esophagus, a 4 x 1.8cm right hilar/subcarinal mass with foci of air and narrowing of the right lower lobe bronchus. MRI of the head showed evidence of ventriculitis and a 2.6 x 2.2cm ring-enhancing left thalamic lesion suggestive of a brain abscess	Pus	NA	P	Brain	Patient was placed on broad spectrum antibiotics based on first CT scan	Recovery
38	Escalon et al, 2007	36	M	2007	Spain	NA	Septic mouth with important periodontal disease, great swealling at right submandibular level and edematous floor of the mouth	NA	Periapical radiolucent image, important destructive of the 4.8 corone and a big ammount of caries; and the cervical CT scan showed images of emphysema of the soft tissues of the neck and floor of the mouth	Blood	Bacteroides fragilis	P	Rhino and Oropharynx	Clindamycin and Gentomycin	Recovery
39	Kamar & Dhingra, 2015	36	M	2015	Canada	Chronic granulomatous disease (CGD), heavy alcohol consumption, gastroesophageal reflux disease, dyslipidemia, hyperuricemia, sinusitis, folliculitis, and benign nephrosclerosis (with microalbuminuria) secondary to previous amphotericin B use.	Progressive headache, neck pain, chills, nausea, and myalgia	Mild depression in his level of alertness; level of consciousness deteriorated and was followed by respiratory failure and a generalized tonic-clonic seizure	A ring-enhancing lesion in the corpus callosum	CSF	NA	P	Brain	Trimethoprim/sulfamethoxazole, itraconazole, and interferon gamma-1b	Recovery
40	Kaga et al, 2016	38	M	2018	Japan	Left suppurative otitis media, a left nasal cavity neoplasm, and chronic sinusitis.	Headaches, left ear discharge, and nasal congestion	NA	Epidural empyema	Blood	NA	P	Brain	Ampicillin and Metronidazole	Recovery
41	D’Antico et al., 2016	39	M	2016	Switzerland	Complex cyanotic congenital heart disease, bacterial endocarditis, pulmonary hemorrhage, renal and splenic infarctions, transitory ischemic attack and recurrent supraventricular tachycardia	Right frontal headache, fever, and paresthesia of the left side of the body	NA	Emergency contrast-enhanced computed tomography of the brain showed a ring-enhancing lesion within the right superior temporal gyrus. Subsequent Gadolinium-enhanced magnetic resonance imaging supported the differential diagnosis of an acute intracerebral abscess	Pus	NA	P	Brain	(1) Metoprolol, torasemide and isotretinoin (2) surgery as an awake craniotomy with administration of fentanyl and midazolam during preparation (3)Meropenem IV intraoperatively and penicillin IV & oral metronidazole for 6 weeks	Recovery
42	Wagner et al., 2006	39	M	2006	Germany	Periodontal lesions near to the upper right and left, and lower right molars	Liver abscess (hypodense lesion in segments VIII, V, and IVa, near the bifurcation of the portal vein). The slightly somnolent patient presented a nuclear facial paresis with Bell’s phenomenon on the left side.	NA	Contrast enhanced MRI and T1-imaging revealed brain abscesses in the left frontal and the right temporal lobes, as well as in the tegmental area of the pons	Pus & Blood	NA	P	Brain and liver	(1) Ceftriaxon and metronidazole (2) Change the combination to Penicillin G and metronidazole	Recovery
43	Prasil et al, 2018	43	F	2017	Czech Republic	NA	Fever and headache leading to meningeal signs, hypohydrations	Transient problems with dystaxia of upper limb	No focal infection of the brain	CSF	NA	P	Brain	Penicillin	Recovery
44	Matamala et al, 2013	46	F	2013	Chile	NA	NA	NA	NA	Subdural	NA	P	Brain	NA	Death
45	Paul et al., 2016	48	F	2016	USA (Caucasian)	Anxiety, chronic lumbar back pain and lumbar laminectomy four years ago. She was taking both pain and anti-anxiety medication. The patient was a nonsmoker and admitted occasional alcohol use.	Severe sharp non-radiating epigastric pain, associated with, coryza, nausea, diarrhea with generalized myalgia. The nonspecific symptoms began 10 days prior and gradually increased in severity despite over counter cough-and-cold medication	NA	Autopsy revealed empyema of the right chest complicated by necrotizing pneumonia	Pus	Postmortem microbiology findings showed negative urine bacterial antigens of Group B Strep, Haemophilus influenzae, Streptococcus pneumoniae and Neisseria meningitidis.	P	Lungs	NA	Death
46	Uy, Thiagarajan and Musher, 2015	49	M	2015	USA	Polysubstance abuser	Severe lower back pain that began 3 weeks earlier, after self-extraction of an infected tooth	NA	Magnetic resonance imaging (MRI) revealed vertebral osteomyelitis, phlegmon, and an epidural abscess (L4)	Blood	NA	P	Epidural abscess	Ceftriaxone, but treatment was broadened to cefepime and vancomycin and discharged with oral clindamycin.	Recovery
47	Gupta and Merchant, 2012	50	F	2012	USA	Epilepsy and prior episodes of supraventricular tachycardia (SVT), She had a dental scraping of her left mandibular molars two weeks prior to gingivitis	Severe neck pain and occipital headaches for one week,	Restriction in range of movements, and a tender cord-like mass was palpable on the left side of neck.	Thrombus in the left internal jugular vein (IJV) extending to left sigmoid sinus and bilaterally into the cavernous sinus. There was diffuse edema around the soft tissues of the neck	Blood	NA	P	Brain	Ampicillin-sulbactam	Recovery
48	Reddy, Singh and Hughes, 2017	50	M	2017	USA	No travel, no pet exposure, but two teeth extracted one month prior to admission	Generalized abdominal pain for weeks associated with nausea, vomiting, diarrhea, and fever	NA	Numerous, complex, predominantly cystic masses seen throughout the liver; 4 cm cystic collection interposed between the tip of the right lobe of the liver and hepatic flexure of the colon	Pus	NA	P	Liver	(1) Empiric treatments of IV levofloxacin and IV metronidazole for 2 weeks (2) IV meropenem for 6 weeks	Recovery
49	Sun et al, 2010	50	M	2008	China	Penetrating corneal injury, traumatic cataract and secondary glaucoma, the patient received cataract extraction combined with intraocular lens implantation	Vision loss with slight eye pain, mycotic endophthalmitis associated with corneal ulcer and secondary glaucoma	Vision loss with slight eye pain,	NA	Cornea	Phialophora verrucosa	P	Cornea	Amphotericin B and Fluconazole	Recovery
50	Dandurand et al., 2016	51	M	2016	Canada	3-day history of asthenia, myalgia, stiffness of the neck, chills, and confusion. His medical history was relevant for chronic alcohol abuse and gout.	(1) Fever and depressed consciousness (2) During hospitalization, the patient eventually developed multiloculated hydrocephalus	No focal neurological deficits	Urgent noncontrast computed tomography (CT) scan showed hydrocephalus with trans-ependymal edema with sparing of the fourth ventricle. The brain magnetic resonance imaging scan revealed severe ventriculitis evidenced by intraventricular debris, intense enhancement of the ependymal lining of the ventricles associated with periventricular cerebritis, and multiple bilateral brain microabscesses. A c…	Cerebrospinal fluid and blood	NA	P	Brain and Liver	Broad-spectrum antimicrobial therapy	The patient improved and was awaiting rehabilitation when he suddenly died of a respiratory complication.
51	Zafar et al, 2016	51	F	2016	USA	Actor V Leiden mutation, deep vein thrombosis on chronic anticoagulation, and chronic stable anemia secondary to menorrhagia due to uterine fibroid	ltered mental status, fever, and headache of 1 day duration	NA	Innumerable focal parenchymal lesions involving cerebral hemispheres, deep gray matter, midbrain and both cerebellar hemispheres	Brain	Peptostreptococcus	P	Brain	Vancomycin, meropenem, and an antifungal voriconazole	Recovery
52	Benou et al, 2016	52	M	2015	Germany	Over a course of four weeks prior to seeking medical attention, the patient experienced occasional bouts of epigastric pain and lost approximately four kg. The patient did not have a history of chronic conditions and was not Staking any medications.	Fever and epigastric pain	NA	Several round lesions in the liver, consistent with metastatic disease, were detected on the CT-angiogram, the latter partly displaying the liver. An abdominal ultrasound showed to hypoechoic lesions measuring 5.9cm × 3.5cm and 3.2cm × 3cm in the right lobe of the liver	Blood	NA	P	Liver	Penicillin	Recovery
53	Hannoodi et al, 2016	52	F	2016	USA	Asthma	Shortness of breath with minimal activity and low oxygen saturation	NA	Bilateral multilobar lung infiltrate with the appearance of loculated right pleural effusion	Blood	NA	P	Lungs	Ceftriaxone	Recovery
54	Yamamoto et al., 1999	52	M	1996	Japan	NA	High-grade fever and chills followed by left hemiparesis	Moderate left hemiparesis, especially in the lower extremity	3.5-cm thin ring-enhanced cystic mass lesion in the right frontal region with marked perifocal edema interpreted as early capsule formation of a brain abscess. Elevated transaminase in the liver. CT scan of the abdomen showed negative findings without anysign of liver abscess. T1-weighted MRI showed a well-defined, homogeneous low-intensity mass lesion with ring enhancement in the right frontal l…	Pus	NA	P	Brain	(1) Cefotiam (2) Panipenem (3) Betamethasone	Recovery
55	Nayfe, Ascha and Rehmus, 2017	53	F	2017	USA	No significant past medical history, but the patient did have a 60-pack-year smoking history, continuing to smoke 1.5 packs of cigarettes daily. The patient also had a 13-year history of alcohol dependence at 12 drinks per day, but reported quitting drinking 4 weeks prior to presentation. Abrupt onset of hematemesis and melena	Left lower extremity weakness, headache, and feverwithout recurrence of hematemesis or melena	NA	(1) Noncontrast brain CT scan revealed an intra-axial lesion centered in the right thalamic region measuring 3.5 cm in maximal diameter with associated midline shift and downward herniation, most likely representing an abscess. Subsequent MRI of the brain with and without contrast confirmed CT scan findings, showing a right thalamic ringenhancing lesion with vasogenic edema, right to left midline…	Pus	NA	P	Brain	Vancomycin, ceftriaxone, and metronidazole	Recovery
56	Heckmann et al, 2018	54	F	2018	Germany	Two weeks earlier, she had undergone an uncomplicated tooth extraction	NA	Right-sided sensory and motor syndrome without headache	Hypodense lesion in the left thalamic region	Brain	NA	P	Thalamus	NA	Recovery
57	Cillo et al, 2019	55	F	2018	USA	Acute esophagitis and esophageal structure, essential hypertension, hypothyroidism, and ulcerative colitis mandibular extractions and placement of five immediate dental implants.	Significant edema, fluctuance, pain	NA	2.0 x 2.0 x 1.8 cm fluid collection just inferior and posterior to the mandibular symphysis with extension of submental abscess into the bilateral submandibular spaces with no definitive evidence of osteomyelitis	mandibular region	NA	P	Mouth	Penicillin	Recovery
58	Gjeorgjievski et al., 2018	55	F	2018	USA	She described peristomal cutaneous seepage of apparent gastric contents around an aspiration tube inserted 3 months prior for morbid obesity. The patient reported that she cleaned the seepage twice daily using toilet paper held with her bare hands, and that she had used such unsterile techniques for the previous month.	Abdominal pain and intermittent pyrexia for 3 weeks	NA	Abdominal computed tomography revealed a thick-walled, septated, hypodense, homogeneous, cystic mass (10.8 7.2 cm) centered in the right anterior abdominal wall musculature, extending toward the gastric antrum and compressing liver and adjacent bowel intraperitoneally	Pus	NA	P	Abdomen	Piperacillin/tazobactan followed by oral amoxicillin/clavulanate	Recovery
59	Prasil et al, 2018	55	F	2017	Czech Republic	Depression	Fatigue and sleeplesness, slowed psychomotor reactions, dysarthria, lesion of the right VIIth nerve and positive meningeal signs	Slowed psychomotor reaction	Vasogenic edema in the left frontal lobe, circular tumor-like focus in the left frontal lobe with surrounding edema	CSF	NA	P	Brain	Ceftriaxon + metronidazol+vancomycin --> penicillin	Recovery
60	Zhabokritsky, Lam and Salit, 2017	55	M	2017	Canada	One month before presentation he had fallen off a ladder, landing on his left shoulder, but denied any trauma or skin breakdown involving the forearm. He initially received a 10-day course of oral antibiotics from his family physician, after which he experienced some improvement, but the pain and swelling worsened after completion of therapy. Radiographic imaging of his forearm revealed an extens…	Several weeks of left forearm swelling and tenderness	NA	Intra-operative findings showed osteomyelitis of the radius with an associated abscess and sinus tract	Pus	NA	P	Hand	Cefazolin	Recovery
61	Honnorat et al., 2016	56	M	2014	France	A surgical patch closure of atrial septal defects for patent foramen ovale at 9 years old and dental care at 5 months	3-week history of headache, acute decrease of psychomotor performance and fever at 40 °C.	NA	MRI revealed a right occipital cerebral abscess (27 × 36 × 43 mm, hyper intense T2)	Brain abscess	Aggregatibacter aphrophilus	P	Brain	Cefotaxim, metronidazole and cotrimoxazole. One week later, the antibiotic treatment was modified for ceftriaxone, metronidazole and rifampicin	Recovery
62	Moussawi et al., 2018	56	F	2018	USA	Ductal carcinoma in-situ status post lumpectomy and radiation therapy in 2006, hypothyroidism, and diverticulosis. There was no history of falls or trauma, and no constitutional symptoms were reported. The patient’s review of systems was otherwise negative except for a tooth extraction two months prior to presentation. The patient had no oral or pharyngeal complaints, no signs of oral wound infec…	Dizziness and headaches for two days. Her headaches had been intermittently present for a few weeks but were progressively worsening, up until the week of admission when she began having blurry vision, dizziness.	NA	(1) Computed tomography (CT) scan of the head showed a 3.9 x 2.7 x 2.3 cm hypodense right cerebellar mass with adjacent edema. Given a history of breast cancer, findings were interpreted to represent metastatic disease. The associated mass effect was noted on the fourth ventricle with resultant obstructive hydrocephalus. The patient was admitted to the intensive care unit (ICU) for neurosurgical …	Pus	NA	P	Brain and the sigmoid part of the colon	Vancomycin, ceftriaxone, and metronidazole were started empirically followed by a surgery	Recovery
63	Fadda et al, 2016	59	F	2016	Italy	History of dental treatment	Sinonasal complications of dental disease and treatment (SCDDT), facial pain, swollen cheek	NA	Inflammation of the maxillary sinus, OAF, periapical lesions, dental roots, dental materials, implants, materials for sinus augmentation, or parts of broken instruments in the maxillary sinus	Maxillary sinus	NA	P	Mouth	NA	Recovery
64	Glen & Morrison, 2016	59	M	2016	UK	Prior history of toothache for 1 week	General malaise, facial swelling, trismus and dysphagia, Gross dental caries and florid oropharyngeal candidiasis	NA	Chest X-ray confirmed a pleural effusion	Lung	Candida albicans	P	Lungs	Piperacillin with tazobactam, teicoplanin, metronidazole and clindamycin,	Recovery but with severe dysphagia following descending necrotising mediastinitis
65	Nagoshi et al, 2018	59	M	2018	Japan	Posterolateral fusion (PLF) at the L2-3 level and PLIF at the L3–5 levels for the treatment of lumbar canal stenosis	Intense lower back pain	NA	Decreased disc height at the L1-2 level with erosion of endplates, and MRI showed features of spondylodiscitis with an abscess at the same level and in the extradural space	Spine	NA	P	Spine	NA	Recovery
66	Schuring et al, 2017	60	F	2017	USA	Diabetes mellitus	Diabetic ketoacidosis	NA	Jugular venous distention and an irregular tachycardic rhythm with muffled heart sounds	Heart	NA	P	Heart	NA	Death
67	Höhne et al, 2017	61	M	2017	Germany	NA	NA	NA	NA	NA	NA	P	Brain	NA	Recovery
68	Quast et al, 2017	63	M	2017	USA	Past medical history of hypertension, necrotic dentition	4-month history of progressively worsening low back pain	NA	A prevertebral and presacral fluid collection ventral to the L4 to L5 and L5 to S1 interspaces	Blood	NA	P	Spine	Ceftriaxone	Recovery
69	Doan et al., 2018	64	M	2018	USA	Poorly controlled Type II diabetes mellitus	Right arm weakness, visual disturbance, expressive aphasia, and confusion	NA	(1) MRI of the brain revealed multifocal brain abscesses (right frontal lobe, right occipital lobe, and left parietal lobe) (2) A repeat MRI of the brain showed IVROBA and associated ventriculitis	Pus	NA	P	Brain	(1) IV vancomycin, ceftriaxone, and metronidazole on the day of admission (2) Intraventricular vancomycin therapy was initiated. The patient was given intraventricular vancomycin daily; a week later, IV rifampin was added to the antibiotic regimen and ceftriaxone wasswitched to cefotaxime.	Recovery
70	Kikkawa et al, 2002	64	F	2002	USA	NA	Orbital cellulitis and abscesses secondary to dacryocystitis	NA	Large, irregular mass in the medial and posterior orbit displacing the globe and optic nerve	Nasal Cavity	Nonenterococcal group D Streptococci, Streptococcus viridans	P	Nasolacrimal duct	NA	Recovery
71	Wallace, Deisher and Harrison, 2016	64	F	2016	USA	She had previously been intubated and sedated at the transferring hospital for altered mental status. Her transfer records indicated that she reported several days of headache, confusion, nausea, vomiting, diarrhea, and intermittent fevers. Her past medical and surgical histories were significant for hypertension, hyperlipidemia, gastroesophageal reflux disease, major depressive disorder, appende…	She presented as a transfer from an outside facility with diagnoses of intraventricular hemorrhage, subarachnoid hemorrhage, fever, and leukocytosis of unclear etiology. On admission, she was noted to be hemodynamically stable, but febrile to 101oF. She was ventilator-dependent and had a Glasgow Coma Scale 3TP. Her abdomen was described as obese and mildly distended with well-healed surgical scars	NA	MRI/MRA brain performed revealed a right frontal periventricular intra-axial abscess with surrounding edema and mass effect dissecting into the adjacent ventricular systems with associated meningitis and ventriculitis. Repeat CT chest, abdomen, and pelvis with contrast showed a presacral fluid collection with peripheral enhancement and internal gas compatible with an abscess, as well as sigmoid d…	Pus	NA	P	Brain (Note: a presacral abscess was also identified with Enterococcus faecium infection but not S. intermedius).	(1) Initial broad spectrum coverage, but then narrowed to Ceftriaxone and Metronidazole	Recovery
72	Kaye and Protopsaltis, 2016	65	M	2016	USA	A month ago, he had broken a crown over his right mandibular premolar, a continued source of pain.	Fevers, right-sided radiating neck pain, stiffness, swelling, erythema, and right upper extremity weakness	NA	Imaging of the cervical spine showed a right C4-C5 facet inflammatory arthropathy and a small epidural abscess [Cervical Facet Joint Infection and Associated Epidural Abscess]	NA	NA	P	Spine	NA	Recovery
73	Nagai, Miskimen and Rossen, 2018	65	M	2018	USA (Caucasian)	One month prior to his presentation, the patient underwent a CT-guided biopsy of a right upper lobe lung mass. This ultimately returned as a focal abscess cavity with culture positive for SI. Chronic sinus and dental pathology were also detected.	Deterioration in mental status and a presumed seizure that lead to an unwitnessed fall. An acute change in his mentation that had progressively declined over the days leading up to his admission, along with an abrupt transformation in his appearance, with worsening lethargy and decreased responsiveness.	NA	MRI imaging demonstrated multiple large-ring-enhancing lesions in the right frontal lobe	Pus	NA	P	Brain	NA	Recovery	Culture data from the sinus was positive for coagulase negative Staphylococcus species, yeast and Diphtheroids.
74	Pompucci et al., 2007	65	F	2007	Italy	NA	History of 3-week lumbar pain and sciatica. Rapid onset of lethargy and confusion. Neck stiffness and meningismus	Focal neurologic deficits	Spinal and cranial empyema	Brain	NA	P	Brain	Ampicillin	Recovery
75	Shibuya et al, 2019	65	F	2018	Japan	Without a significant medical history, pharyngeal pain immediately after consuming fish.	Odynophagia and dysphagia	NA	Mediastinal abscess as a clear marginal hypoor mixed echoic collection with posterior enhancement	Osophagus	NA	P	Osophagus	Ampicillin	Recovery
76	Ko et al., 2015	66	M	2015	Korea	NA	After two consecutive ER visits and discharge with treatment for temporomandibular disorder, he presented with severe pain and trismus	NA	The CT scan illustrated a 4.2×1.9×2.3 cm collection of lobulated fluid with peripheral enhancement; we suspected an abscess or an organized hematoma in the left masticator space. => final diagnosis: masticator- space abscess	Pus	NA	P	Masticator-space	Intravenous cefoperazone/sulbactam, metronidazole, and aminoglycoside	Recovery
77	Mortagy, Breisach and Kavanaugh, 2017	66	M	2017	USA	Diabetes	Right sided pleuritic chest pain	NA	Imaging showed loculated right sided pleural effusion	Pleural fluid	The pleural peel fungal culture grew Cryptococcus neoformans one month later	P	Lungs	Ceftriaxone and metronidazole and then, clindamycin after discharge with oral fluconazole for 4 months	Recovery
78	Yang et al, 2018	67	F	2018	China	Intradiscal oxygen–ozone chemonucleolysis	Numbness and weakness in her right upper and bilateral lower extremities followed by urinary retention	Umbness and weakness in her right upper and bilateral lower extremities	Extensive SEA anterior to the spinal cord, spinal cord myelopathy due to anterior compression by the lesion, and a prevertebral abscess extending from C2 to T1	Brain	NA	P	Brain	NA	Recovery
79	Tsuang et al, 2016	68	F	2016	China	NA	Fever, lethargy, and progressive left hemiparesis	NA	Well-defined ring-enhanced cystic lesion at the right thalamus, 3 cm in the largest	Stereotactic aspiration	NA	P	Brain	Ceftriaxone and Metronizadole	Recovery
80	Rainwater et al., 2018	69	M	2018	USA	A 69-year-old male veteran with a past medical history of a right orchiectomy for localized testicular seminoma presented with left lower abdominal pain initially thought to be due to constipation. Bowel regimens failed to relieve symptoms and prompted a return visit. His social and occupational history was significant for military service in Vietnam with exposure to Agent Orange and a 50-pack ye…	His symptoms had progressed to non-bilious emesis, several episodes of non-bloody diarrheal stools, fevers, oliguria, increasing dyspnea, and poor oral intake.	NA	An abdominal ultrasound revealed a 6 cm liver mass, and a computed tomography (CT) scan confirmed two hepatic lesions. A transesophageal echocardiogram was unremarkable for vegetations or shunts; however, a maxillofacial CT scan revealed multiple maxillary teeth abscesses [test for predisposing factors]	Pus	Streptococcus constellatus	P	Liver	Vancomycin and Meropenem.	Death from septic shock	Because the patient’s family declined autopsy, no tissue was available to confirm the source of infection.
81	Richardson & Chhabra, 2018	69	M	2018	USA	Unilateral epiphora over 18 months. He also endorsed left sided facial pressure and periodic green nasal discharge. Past history was significant for fixation of multiple facial fractures sustained in a fall from a tree 35 years prior.	NA	NA	Lleft ostiomeatal complex obstruction, maxillary and ethmoid sinusitis and an opaque foreign body	Nose, silicone sheeting	Pseudomonas aeruginosa, Escherichia coli, Staphylococcus aureus	A	A	NA	Recovery
82	Shiu et al., 2014	69	M	2014	Taiwan	Hypertensivecardiovascular disease/ Type 2 diabetes mellitus/ Adrenal insufficiency.	Progressive Law back pain/ General weakness/ Drowsy consciousness/ Nuchal rigidity	Quadriplegia	Osteomyelitis at L3–L4 vertebral bodies/ Holospinal epidural abscess at dorsal aspect of whole spinal canal/ Epidural abscess at ventral aspect of L2–L3 spinal canal/ Bilateralpsoas muscle abscess	Blood	NA	P	Spine	NA	Regained muscle tone, but not respiratory function
83	Lukassen et al, 2019	70	F	2019	Netherlands	Type II diabetes, endoscopy	Progressive neck pain	Weakness of the right arm and numbness of the rightshoulder,	Antero-laterally located paravertebral and epidural mass with slight rimenhancement compatible with the diagnosis of abscess	Blood	Streptococcus Constellatus	P	Spine	Benzyl penicillin	Recovery
84	Tanaka et al, 2015	70	M	2015	Japan	Solitary pyomyositis	High fever and left shoulder pain	NA	Solitary low-density area around a contrast enhancement in the left rhomboideus muscle	Shoulder Muscle	Streptococcus anginosus	P	Muscle	Meropenem	Recovery
85	Balanger et al, 2017	71	F	2017	France	Dental treatment, The patient’s past dental history revealed extractions of mandibular right first molar and both mandibular canines due to periapical lesions, with curettage of granulation tissue	Substantial pain and swelling in the submandibular area that had developed after the second stage of a dental treatment protocol. Gingival inflammation in the anterior part of the mandible	NA	A radiolucent, diffuse osteolytic lesionwith poorly defined borders in the symphysis area of the mandible	Mandibular region	NA	P	Mouth	Amoxicillin	Recovery
86	Khaja, Adler and Lominadze, 2017	72	F	2017	USA	Hypertension	Word-finding difficulty, an expressive aphasia that began a few days prior/ fever	NA	(1) Computed tomography (CT) of the head showed a left temporal lobe mass-like lesion, with surrounding vasogenic edema. (2) MRI of the brain with gadolinium contrast, which showed a left temporal lobe septated rim-enhancing mass lesion, with bright restricted diffusion and diffuse surrounding vasogenic edema	Tissue culture	NA	P	Brain	(1) Vancomycin, ampicillin, and ceftriaxone (2) Ampicillin sulbactum.	Recovery
87	Mashiko et al, 2017	72	M	2017	Japan	Frontobasal craniotomy to treat a ruptured aneurysm 48 years previously	Minor contusion on his right forehead by a branch during pruning	NA	CT on admission showed frontal paranasal sinusitis and a partial bone defect around the craniotomy site	Brain	Streptococcus salivarus, Streptococcus anginosus and Pseudomonas aeruginosa	P	Brain	Meropenem and Metronidazole	Recovery
88	Michailidou et al., 2016	72	F	2016	USA	Systemic sclerosis. Three weeks prior, she began prednisone, 45 mg daily, for muscle weakness. Her SSc was complicated by interstitial lung disease and gastroesophageal reflux.	She was admitted for muscle biopsy to evaluate possible myositis. After the biopsy, hypoxemia was noted. She had diminished breath sounds over the right chest and telangiectasias on her face and arms	NA	(1) Chest radiograph revealed right-sided pneumothorax. Chest computed tomography (CT) revealed a right hydropneumothorax. (2) On hospital day 7, repeat CT showed consolidation of the right middle and lower lobes and a loculated pleural effusion. (3) On hospital day 10, she developed an air leak	Pus	Herpes simplex virus-1	P	Lungs	(1) Alteplase and dornase alfa (2) Acyclovir	Recovery
89	Wei, Wang and Shuyan Chen, 2015	72	M	2015	China	Forceful vomiting after eating a lot of noodles before admission, and the chest pain begun just at that time.	Chest pain. 15 hours before admission, he felt a sudden onset left side chest pain, radiating to the back, followed by shortness of breath and fever	NA	Thoracic computed tomography (CT) revealed bilateral inflammation and pleural effusion, particularly in the left side. An esophagopleural fistula was also detected after abscess treatment	Pus	Bacillus cereus	P	Lungs	NA	Recovery
90	Fadda et al, 2016	73	M	2016	Italy	History of dental treatment	Sinonasal complications of dental disease and treatment (SCDDT), purulent rhinorrhea, post-nasal drip	NA	Inflammation of the maxillary sinus, OAF, periapical lesions, dental roots, dental materials, implants, materials for sinus augmentation, or parts of broken instruments in the maxillary sinus	Maxillary sinus	NA	P	Mouth	NA	Recovery
91	Ramhmdani and Bydon, 2017	74	M	2017	USA	7-year history of lumbar laminectomy and a baseline left foot drop. Four days prior to admission, he underwent over a 2-day period, 2 root canal procedures for tooth decay and was prescribed prophylactic oral 250 mg Azithromycin after the first procedure.	(1) Worsening lower back pain and inability to ambulate. (2) The patient’s back and bilateral lower extremity pain intensified, and he eventually developed urinary retention for which he required catheterization. A repeat whole spine MRI showed that the epidural abscess has extended up to the T10–T11 level	NA	Lumbar magnetic resonance imaging (MRI) scans demonstrated an epidural abscess extending from L1 through L5 both ventrally and posteriorly	Blood and Pus	NA	P	Spine	(1) A broad-spectrum IV antibiotic was started after MRI results. Treatment was switched to IV penicillin after microbial susceptibility testing. (2) Discharged on IV penicillin for a 6-week course.	Recovery
92	Ishimoto et al, 2015	75	M	2015	Japan	Uncontrolled diabetes mellitus,history of hepatic abcesses	Dyspnea during exertion	NA	Honeycomb lung formations in the dorsal side of the bilateral lower lobes as well as traction bronchiectasis	Mediastinal lymph node	NA	P	Lungs	Cefazolin and Clindamycin	Recovery
93	Crespo et al., 2016	76	F	2016	Spain	A colostomy as a result of an adenocarcinoma colon intervention 18 years ago. She used wheelchair due to an ischemic stroke with paresis of the left lower limb during the postoperative. She had never smoked. She referred bronchial hyper reactivity, in addition to pleural thickening probably post-tuberculosis. There were no previous reports or studies from the patient due to her changing residence…	(1) Fever, brownish expectoration, left chest pain and breathlessness that has been increasing in recent weeks. (2) After 15 days of the discharge, the patient came back to the emergency service with a fever as her only symptom. Surgery was decided. Under general anaesthesia and with selective intubation, an incision on the left 9th costal arch in the interscapular region was performed. After par…	NA	Cervical, hemifacial, chest and left upper limb slight subcutaneous emphysema. Pulmonary auscultation showed left hemithorax hypophonesis and vesicular murmur preserved in right hemithorax. Chest radiography has been performed showing left pleural thickening with residual mediastinal shift and apparent absence of left lung parenchyma with air fluid level. The CT revealed the destruction of the le…	Pus	NA	P	Lungs	First admission: (1) Amoxicillin/clavulanic acid and clindamycin. (2) Ceftriaxone	Recovery	After the second admission, the pleural fluid culture indicated persisting SI.
94	Heckmann and Pauli, 2015	77	F	2015	Germany	Extraction of a fractured first premolar in the left maxilla	Pain	NA	Magnetic resonance imaging of her spine demonstrated an enhanced epidural abscess extending from the C1 to T7	Spine	NA	P	Spine	NA	Recovery
95	Cavrić et al., 2015	78	F	2015	Croatia	She sometimes used diclofenac due to knee pain.	High fever up to 41 °C, chills and shivering of three days duration upon admission followed by recrudescence of abdominal pain two days later.	NA	Abdominal ultrasound and CT scan showed a large liver abscess and two concrements in her gallblader	Pus	Actinomyces odontolyticus, Abiotrophia species, Haemophilus parainfluenzae, Streptococcus anginosus	P	Liver	Cefriaxon	Recovery	Her urine culture revealed E. coli 105. A blood culture lead to the isolation of Actinomyces odontolyticus and Abiotrophia species.
96	Cheta, 2016	78	F	2016	USA (Caucasian)	She previously presented to the ED three weeks prior with left sided facial discomfort and was diagnosed with facial cellulitis. At that time, she was started on clindamycin, due to an unknown allergy to penicillin, and discharged home. At her second presentation she denied any fever, chills, weight changes, vision loss, neck pain, sore throat, dysphagia, chest pain, palpitations, shortness of br…	(1) Worsening left sided facial discomfort and new left eye pain. She denied any fever, chills, weight changes, vision loss, neck pain, sore throat, dysphagia, chest pain, palpitations, shortness of breath, nausea, vomiting, and genitourinary symptoms. Physical examination was positive for mild left eye proptosis and chemosis. Extraocular muscles were intact. Swelling and tenderness were present …	NA	(1) A computed tomogram (CT) scan of the orbits showed significant bilateral internal jugular vein thrombosis with left superior ophthalmic vein involvement. Electrocardiogram showed sinus rhythm. Chest radiograph was unremarkable. A CT scan of the chest with contrast revealed a 7mm left upper lobe nodule. A CT scan of the neck with contrast upon arrival demonstrated a non-occlusive thrombus in t…	Blood	NA	P	Brain	(1) Clindamycin and piperacillin and tazobactam (2) Ceftriaxone and oral metronidazole (3) Ceftriaxone for 4 weeks and rivaroxaban for three months after discharge.	Recovery
97	Zeller et al, 2016	78	M	2016	France	Endovascular aortic prosthesis infection	NA	NA	NA	NA	NA	P	Hip	Amoxicillin	Recovery
98	Noguchi et al, 2014	79	M	2012	Japan	Surgical treatment of right empyema; smoking (20 cigarettes per day for 58 years) and had been an alcoholic drinker	Fever and productive cough	NA	New areas of infiltration in the left upper lobe with left thickened pleura accompanied by pleural effusion	Pleural effusion	Staphylococcus aureus	P	Lungs	Meropenem	Recovery
99	Ren et al., 2018	79	F	2018	USA	Squamous cell carcinoma of the left lateral tongue treated with partial glossectomy 8 years earlier presented with recurrent cancer in the same location.	After many cancer-related treatments, a neck swelling showed.	NA	(1) a 5-cm abscess on CT imaging. (2) a recurrent 2-cm abscess in the neck	Pus	NA	P	Neck	Vancomycin and daptomycin	Recovery
100	Chengsupanimit, et al, 2019	81	F	2019	USA	Recurrent sinusitis, hypothyroidism, hypertension, hyperlipidemia, and prior breast cancer	Ear pain and drainage, headache, dizziness, and shortness of breath, otitis media as well as active mastoiditis	NA	An intraluminal finding in the right middle lung consistent with pulmonary embolism and a peripheral wedge-shaped, groundglass consolidation with central clearing suggestive of septic pulmonary embolism	Blood	NA	P	Lungs	Ceftriaxone and metronidazole	Recovery
101	Fisher et al., 2017	83	F	2017	USA	Insulin-dependent diabetes mellitus, hypertension, hyperlipidemia, diastolic heart failure, diabetic gastroparesis, and chronic kidney disease.	Continued symptoms of aphasia despite treatment	NA	Computed tomography (CT) scan of the abdomen revealed a 5.8 cm x 6.9 cm x 2.3 cm fluid collection near the diaphragm suspicious for an abscess	Pus	NA	P	Sub-Diaphragm	(1) Vancomycin and piperacillin/ tazobactam (2) Ampicillin/ sulbactam	Death after generalized edema, acute kidney, injury septic shock, ischemic hepatopathy
